# Supplementary material for: Application of Chia and Flaxseed Meal as an Ingredient of Fermented Vegetable-Based Spreads to Design Their Nutritional Composition and Sensory Quality
Source: Foods. 2025 Jan 29;14(3):438. doi: 10.3390/foods14030438 (PMC11816384; doi:10.3390/foods14030438)
Supplement: Supplementary file 1 [file foods-14-00438-s001.zip]

Archive with 1 entries (1 files):
- foods-3414808-supplementary.pdf
